# Supplementary material for: Sialylated Immunoglobulin G Promotes the Malignant Progression of Oral Squamous Cell Carcinoma through VCP-Mediated NDUFB6 Stabilization Regulated Mitochondrial Oxidative Phosphorylation
Source: Research (Wash D C). 2025 Dec 12;8:0985. doi: 10.34133/research.0985 (PMC13248703; doi:10.34133/research.0985)
Supplement: Supplementary 1 — Figs. S1 to S11 [file research.0985.f1.zip]

Archive with 12 entries (12 files):
- Figure S1.pdf
- Figure S10.pdf
- Figure S11.pdf
- Figure S2.pdf
- Figure S3.pdf
- Figure S4.pdf
- Figure S5.pdf
- Figure S6.pdf
- Figure S7.pdf
- Figure S8.pdf
- Figure S9.pdf
- Revised Supplementary Figure (with Highlighted Changes).docx
